# Supplementary material for: Interactions between Polygenetic Variants and Lifestyle Factors in Hypothyroidism: A Hospital-Based Cohort Study
Source: Nutrients. 2023 Sep 3;15(17):3850. doi: 10.3390/nu15173850 (PMC10490100; doi:10.3390/nu15173850)
Supplement: Supplementary file 1 [file nutrients-15-03850-s001.zip]

Archive with 1 entries (1 files):
- nutrients-2578774-supplementary.pdf
